# Supplementary material for: Association of Dental and Prosthetic Status with Oral Health-Related Quality of Life in Centenarians
Source: Int J Environ Res Public Health. 2021 Dec 15;18(24):13219. doi: 10.3390/ijerph182413219 (PMC8701196; doi:10.3390/ijerph182413219)
Supplement: Supplementary file 1 [file ijerph-18-13219-s001.zip]

Archive with 1 entries (1 files):
- ijerph-1487403-supplementary.pdf
